# Supplementary material for: Different Transcriptome Features of Peripheral Blood Mononuclear Cells in Non-Emphysematous Chronic Obstructive Pulmonary Disease
Source: Int J Mol Sci. 2023 Dec 20;25(1):66. doi: 10.3390/ijms25010066 (PMC10779039; doi:10.3390/ijms25010066)
Supplement: Supplementary file 1 [file ijms-25-00066-s001.zip]

Archive with 3 entries (3 files):
- 121423 supplementary Table S1.xlsx
- 121423 supplementary Table S2.xlsx
- supplementary figures.pdf
